# Supplementary material for: Association of the interaction between occupational hazard factors and IL-1β gene polymorphism with cognitive function in electrolytic aluminum workers
Source: Front Genet. 2025 Jun 25;16:1591908. doi: 10.3389/fgene.2025.1591908 (PMC12237639; doi:10.3389/fgene.2025.1591908)
Supplement: Supplementary file 1 [file Table1.XLSX]

## Sheet: data1
number	Age（years）	BMI	Marital_status	Ethnicity	Income	Education	Smoking	Drinking	IL1β	MOCA	High_temperature（oC×year)	Noise( dB(A)×year )	Magnetic_field (Tesla×year)	Alumina_dust（mg/m3×year）	NOX （mg/m3×year）	SO2（mg/m3×year）	CO（mg/m3×year）	Fluoride（mg/m3×year）	Manganese_oxide（mg/m3×year）	rs1143627	rs1143643	rs16944	rs3917356
1	35	23.8751	1	1	2	1	0	1	24.0603	25	495.18	1093.24	0.41	9.59	0.71	3.66	2	0.2	0.02	G/A	T/T	G/A	C/T
2	39	24.0165	1	1	2	0	1	1	24.6285	30	181.5	400.71	0.15	3.51	0.26	1.34	0.73	0.07	0.01	G/G	C/T	A/A	C/C
3	27	30.0232	1	1	2	1	1	0	20.4454	25	51.53	113.78	0.04	1	0.07	0.38	0.21	0.02	0	A/A	T/T	G/G	T/T
4	25	17.4757	0	1	2	1	1	1	22.3167	23	144.48	318.97	0.12	2.8	0.21	1.07	0.58	0.06	0	G/A	C/T	G/A	C/C
5	41	29.195	1	0	1	1	1	0	22.861	25	495.45	1165.56	0	1.5	0.45	3.84	2.67	0.03	0.02	A/A	T/T	G/G	C/T
6	50	25.5882	1	1	1	0	0	0	20.5336	24	334.94	1362.1	0	1.52	0.3	1.52	1.52	0.03	0.02	A/A	T/T	G/G	T/T
7	39	25.5296	1	1	2	1	1	1	24.359	25	443.07	1734.37	0	8.34	0.4	5.82	3.58	0.4	0.02	G/A	C/T	G/A	C/T
8	32	30.8365	1	1	2	1	1	1	24.4471	24	167.89	370.67	0.14	3.25	0.24	1.24	0.68	0.07	0.01	G/G	C/C	A/A	C/C
9	56	19.3266	1	1	2	1	0	1	25.0562	14	332.31	733.65	0.28	6.42	0.46	2.46	1.35	0.12	0.02	G/G	C/C	A/A	C/C
10	36	28.3604	1	1	2	1	0	0	24.7319	21	342.6	1234.91	0	1.56	0.45	1.56	2.24	0.03	8.85	G/A	C/T	G/A	C/T
11	37	21.138	1	0	2	1	1	0	21.6325	19	247.73	546.92	0.21	4.79	0.35	1.83	1.01	0.09	0.02	G/A	C/C	G/A	C/C
12	38	24.6097	1	1	3	1	0	1	24.1517	22	664.61	1467.3	0.54	12.87	0.95	4.91	2.68	0.26	0.02	G/G	C/C	A/A	C/C
13	50	28.9516	1	0	3	1	0	1	25.6964	29	56.39	193.81	0	0.35	0.07	0.28	0.35	0	1.28	G/A	T/T	G/A	C/T
14	48	25.763	1	1	2	1	1	1	23.1921	27	395.74	1360.12	0.03	2.5	0.52	1.93	2.49	0.05	9	A/A	T/T	G/G	T/T
15	48	20.3223	1	1	2	0	1	1	25.4908	24	525.56	1160.31	0.43	10.18	0.75	3.89	2.12	0.21	0.02	G/G	C/C	A/A	C/C
16	43	20.7967	1	1	2	1	0	0	23.5607	22	170.97	377.45	0.14	3.31	0.24	1.26	0.69	0.07	0.01	G/A	C/T	G/A	C/T
17	30	27.3226	1	0	2	1	1	0	25.4372	28	228.32	893.73	0	4.3	0.21	3	1.85	0.21	0.01	G/G	C/C	A/A	C/C
18	39	21.6333	1	1	2	0	1	1	25.7845	28	609.46	1345.54	0.5	11.8	0.87	4.51	2.46	0.24	0.02	G/G	C/C	A/A	C/C
19	34	30.7787	1	1	3	1	0	1	23.5452	28	525.38	1159.91	0.43	10.17	0.75	3.88	2.12	0.21	0.02	A/A	T/T	G/G	T/T
20	39	22.4913	1	1	2	1	0	0	24.3606	27	220	615	0	1	0.2	1	1	0.02	0.01	G/A	T/T	G/A	C/T
21	36	21.5815	1	1	2	0	0	0	21.7206	24	122.42	270.27	0.1	2.37	0.17	0.91	0.49	0.05	0	G/A	C/T	G/A	C/T
22	41	26.7841	1	1	2	1	0	1	21.8544	28	417.34	921.38	0.34	8.08	0.59	3.09	1.68	0.16	0.01	G/A	C/T	G/G	C/T
23	32	23.7698	1	0	2	1	1	1	24.3475	24	346.36	764.69	0.28	6.71	0.49	2.56	1.4	0.14	0.01	A/A	T/T	G/G	T/T
24	39	25.6896	1	0	2	1	1	1	24.0521	23	178.38	393.82	0.15	3.45	0.25	1.32	0.72	0.07	0.01	G/G	C/C	A/A	C/C
25	46	28.5156	1	0	1	0	0	0	21.3442	23	374	1066.39	0.11	4.91	0.41	2.83	1.94	0.15	0.02	G/A	C/T	G/A	C/T
26	43	27.31	1	0	2	0	0	0	21.76	24	171.69	379.05	0.14	3.32	0.24	1.27	0.69	0.07	0.01	G/A	C/T	G/A	C/T
27	24	23.6678	0	1	2	1	1	0	24.9109	30	45.21	99.8	0.04	0.88	0.06	0.33	0.18	0.02	0	A/A	T/T	G/G	T/T
28	35	27.0051	1	0	3	1	0	0	22.0444	19	506.57	1118.39	0.41	9.81	0.72	3.75	2.04	0.2	0.02	G/G	C/C	A/A	C/C
29	42	27.6817	1	0	1	0	1	0	24.8453	24	110.84	244.72	0.09	2.15	0.16	0.82	0.45	0.04	0	G/A	C/T	G/A	C/T
30	36	24.5089	1	1	2	1	0	0	20.9066	27	495	1092.84	0.41	9.59	0.71	3.66	2	0.2	0.02	G/A	C/T	G/A	C/T
31	35	23.0518	1	0	1	1	1	0	23.7239	23	513.9	1208.95	0	1.56	0.47	3.99	2.77	0.03	0.02	G/A	C/C	G/A	C/C
32	35	28.3447	1	1	3	1	0	1	25.0368	27	525.38	1159.91	0.43	10.17	0.75	3.88	2.12	0.21	0.02	A/A	T/T	G/G	T/T
33	40	22.3036	1	1	3	1	1	1	21.6834	26	656.47	1544.36	0	1.99	0.6	5.09	3.54	0.04	0.02	G/G	C/C	A/A	C/C
34	26	19.8177	1	1	1	1	0	0	21.0762	24	88	231.83	0.05	1.69	0.11	0.78	0.44	0.05	0	G/G	C/C	A/A	C/C
35	43	20.0474	1	1	2	1	0	0	24.8125	27	513.9	1373.5	0	1.56	0.67	3.99	1.73	0.03	13.91	G/A	C/T	G/A	C/T
36	35	21.7555	0	1	2	0	1	0	21.0652	28	566.61	1250.93	0.46	10.97	0.81	4.19	2.28	0.22	0.02	G/A	C/T	G/A	C/T
37	39	22.921	1	1	2	0	1	0	22.4602	28	175.31	387.04	0.14	3.39	0.25	1.3	0.71	0.07	0.01	G/A	C/T	G/A	C/T
38	34	21.8871	1	1	2	1	1	0	21.2403	25	513.9	1134.56	0.42	9.95	0.73	3.8	2.07	0.2	0.02	G/A	C/T	G/A	C/T
39	35	23.3067	1	1	2	1	1	1	25.7151	27	513.9	1134.56	0.42	9.95	0.73	3.8	2.07	0.2	0.02	G/A	C/T	G/A	C/T
40	28	21.8871	1	0	2	1	1	1	21.6943	28	148.14	327.05	0.13	2.86	0.21	1.1	0.6	0.05	0.01	G/G	C/C	A/A	C/C
41	42	22.9481	1	1	1	1	0	0	24.6538	19	51.44	113.58	0.04	1	0.07	0.38	0.21	0.02	0	G/A	C/T	G/A	C/T
42	27	19.0521	1	1	2	1	1	0	22.9361	28	179.19	395.62	0.15	3.47	0.26	1.32	0.72	0.07	0.01	G/G	C/C	A/A	C/C
43	34	24.8016	1	1	1	0	1	1	20.9996	20	153.43	410.07	0	0.46	0.2	1.19	0.52	0.01	4.15	G/G	C/C	A/A	C/C
44	38	21.6713	1	1	2	1	0	1	24.5007	25	179.19	395.62	0.15	3.47	0.26	1.32	0.72	0.07	0.01	G/G	C/C	A/A	C/C
45	44	27.7551	1	0	2	1	0	0	24.167	21	512.54	1131.56	0.42	9.92	0.73	3.79	2.07	0.2	0.02	G/A	C/C	G/A	C/C
46	44	26.1286	1	1	1	0	1	1	25.7151	26	429	1059.77	0.3	8.27	0.58	3.55	2	0.2	0.01	G/A	C/T	G/A	C/T
47	42	23.3887	1	1	2	1	1	0	22.9142	28	656.47	1544.36	0	1.99	0.6	5.09	3.54	0.04	0.02	G/G	C/C	A/A	C/C
48	40	29.9673	0	1	2	1	0	0	25.5018	26	495.45	1324.21	0	1.5	0.65	3.84	1.67	0.03	13.41	G/A	T/T	G/A	C/T
49	41	31.0329	1	1	1	0	1	0	21.6013	24	408.43	1162.34	0.21	5.48	0.49	2.55	1.74	0.1	0.01	A/A	T/T	G/G	T/T
50	29	29.8616	1	1	2	1	0	0	24.9821	29	117.79	404.82	0.01	0.75	0.15	0.58	0.74	0.02	2.68	G/A	C/T	G/A	C/T
51	40	23.3844	1	1	2	1	1	1	26.4208	25	179.19	478.94	0	0.54	0.23	1.39	0.6	0.01	4.85	G/A	C/T	G/A	C/T
52	37	27.4762	1	1	1	0	0	1	21.667	24	175.31	387.04	0.14	3.39	0.25	1.3	0.71	0.07	0.01	G/A	C/T	G/A	C/T
53	42	29.2531	1	0	2	1	1	0	22.8541	21	561.36	1239.35	0.46	10.87	0.8	4.15	2.26	0.22	0.02	A/A	C/T	G/G	C/T
54	44	23.5294	1	1	2	0	1	0	24.1287	27	664.61	1467.3	0.54	12.87	0.95	4.91	2.68	0.26	0.02	G/A	C/T	G/A	C/T
55	50	29.271	1	1	2	1	0	0	22.3727	23	668.25	1475.33	0.55	12.94	0.95	4.94	2.69	0.26	0.02	G/A	C/T	G/A	C/T
56	37	30.8642	1	0	1	0	1	0	22.3617	26	146.19	322.76	0.12	2.83	0.21	1.08	0.59	0.06	0	G/G	C/C	A/A	C/C
57	39	23.3242	1	1	2	1	0	0	24.9766	27	664.61	1563.51	0	2.01	0.6	5.16	3.58	0.04	0.02	G/A	C/T	G/A	C/T
58	44	22.9421	1	0	3	1	0	0	25.8354	27	654.12	1538.83	0	1.98	0.59	5.07	3.53	0.04	0.02	G/A	C/T	G/A	C/T
59	42	24.9135	1	1	2	0	1	0	20.6933	30	506.57	1118.39	0.41	9.81	0.72	3.75	2.04	0.2	0.02	A/A	T/T	G/G	T/T
60	49	26.4915	1	1	2	1	0	0	25.7589	22	655.66	1447.54	0.54	12.7	0.93	4.85	2.64	0.26	0.02	A/A	T/T	G/G	T/T
61	54	26.5467	1	1	2	1	0	0	24.3913	25	656.38	1544.15	0	1.99	0.6	5.09	3.54	0.04	0.02	G/A	T/T	G/A	C/T
62	46	28.125	1	0	1	1	1	0	25.6932	23	337.72	1321.95	0	6.36	0.31	4.44	2.73	0.31	0.02	G/A	C/T	G/A	C/T
63	49	24.7409	1	0	1	1	1	0	21.3989	25	440.53	1253.68	0.22	5.91	0.53	2.76	1.87	0.11	0.02	A/A	T/T	G/G	T/T
64	36	20.3816	1	1	2	1	1	1	20.8355	26	180.55	398.61	0.15	3.5	0.26	1.33	0.73	0.07	0.01	A/A	C/T	G/G	C/T
65	41	28.7268	1	0	2	1	0	0	23.4506	19	443.07	1801.84	0	2.01	0.4	2.01	2.01	0.04	0.02	G/G	C/C	A/A	C/C
66	42	17.5056	1	1	3	1	0	0	23.758	29	374	1045.5	0	1.7	0.34	1.7	1.7	0.03	0.02	G/G	C/C	A/A	C/C
67	30	19.5717	1	0	2	0	1	0	26.5745	24	49.64	109.58	0.04	0.96	0.07	0.37	0.2	0.02	0	G/A	C/T	G/A	C/T
68	42	27.3356	1	0	2	1	1	0	22.356	22	345.82	763.49	0.28	6.7	0.49	2.56	1.39	0.14	0.01	A/A	T/T	G/G	T/T
69	37	22.5981	1	1	1	0	1	1	21.9828	25	436.61	1242.53	0.22	5.86	0.52	2.73	1.86	0.11	0.02	G/A	C/T	G/A	C/T
70	31	26.8923	1	1	2	0	1	0	23.44	28	157.04	346.71	0.13	3.04	0.22	1.16	0.63	0.06	0	A/A	T/T	G/G	T/T
71	46	19.7612	1	1	1	1	0	0	23.4792	26	144.48	318.97	0.12	2.8	0.21	1.07	0.58	0.06	0	G/G	C/C	A/A	C/C
72	23	24.977	1	1	2	1	1	0	24.9609	23	75.95	167.67	0.06	1.47	0.11	0.56	0.31	0.03	0	G/A	C/T	G/A	C/T
73	42	24.2424	1	1	2	1	1	0	24.2243	24	83.63	184.64	0.07	1.62	0.12	0.62	0.34	0.03	0	G/A	T/T	G/A	C/T
74	46	23.9188	1	0	2	1	1	0	21.1243	23	291.94	644.53	0.24	5.65	0.42	2.16	1.18	0.12	0.01	G/G	C/T	A/A	C/C
75	36	20.0692	1	1	2	1	1	0	23.138	22	495	1092.84	0.41	9.59	0.71	3.66	2	0.2	0.02	A/A	T/T	G/G	T/T
76	35	28.2828	1	1	2	1	1	1	20.3294	22	181.5	400.71	0.15	3.51	0.26	1.34	0.73	0.07	0.01	A/A	T/T	G/G	T/T
77	36	25.2994	1	0	2	0	1	0	21.4369	27	56.6	124.95	0.05	1.1	0.08	0.42	0.23	0.02	0	G/A	C/T	G/A	C/T
78	48	30.4705	1	0	2	0	0	0	21.1031	23	525.38	1159.91	0.43	10.17	0.75	3.88	2.12	0.21	0.02	A/A	C/T	G/G	C/T
79	40	22.6562	1	1	2	1	1	1	23.7633	26	465.35	1027.37	0.38	9.01	0.66	3.44	1.88	0.18	0.01	A/A	T/T	G/G	T/T
80	34	19.3337	1	1	2	0	0	0	21.8662	25	82.36	181.84	0.07	1.59	0.12	0.61	0.33	0.03	0	A/A	T/T	G/G	T/T
81	46	22.9854	1	1	1	0	1	0	22.7087	25	484	1081.48	0.38	9.05	0.68	3.52	1.96	0.18	0.02	G/A	C/T	G/A	C/T
82	50	25.8166	1	1	2	1	0	0	20.0486	23	343.83	759.1	0.28	6.66	0.49	2.54	1.39	0.14	0.01	G/A	C/T	G/A	C/T
83	47	25.3979	1	1	2	1	1	0	20.6486	24	660.45	1553.72	0	2	0.6	5.12	3.56	0.04	0.02	G/A	C/T	G/A	C/T
84	33	18.75	0	1	2	1	1	0	24.7974	24	178.38	419.64	0	0.54	0.16	1.38	0.96	0.01	0.01	G/A	C/C	G/A	C/C
85	52	24.6097	1	1	1	0	0	0	22.1258	29	318.31	1210.54	0	1.45	0.29	1.45	1.45	0.03	0.01	A/A	T/T	G/G	T/T
86	54	25.8478	1	1	1	0	0	1	24.7547	21	332.31	733.65	0.28	6.42	0.46	2.46	1.35	0.12	0.02	G/A	C/T	G/A	C/T
87	38	25.4694	1	0	2	1	1	0	22.7228	24	337.9	1374.12	0	1.54	0.31	1.54	1.54	0.03	0.02	A/A	T/T	G/G	T/T
88	44	23.6735	1	1	2	0	0	1	25.8245	28	45.84	101.2	0.04	0.89	0.07	0.34	0.18	0.02	0	G/A	C/T	G/A	C/T
89	34	20.7612	1	0	2	1	1	1	21.1131	28	481.08	1062.1	0.39	9.32	0.69	3.56	1.94	0.19	0.01	G/G	C/T	A/A	C/C
90	34	29.7521	1	1	2	1	1	1	24.5827	29	513.9	1134.56	0.42	9.95	0.73	3.8	2.07	0.2	0.02	G/A	C/T	G/A	C/T
91	56	22.2041	1	1	2	0	1	1	21.8037	27	332.31	733.65	0.28	6.42	0.46	2.46	1.35	0.12	0.02	G/G	C/T	A/A	C/C
92	44	24.5089	0	0	1	0	1	0	20.168	27	364.85	1253.95	0.03	2.31	0.48	1.78	2.29	0.05	8.29	G/A	C/T	G/A	C/T
93	35	26.493	1	1	2	1	0	1	23.1166	24	319	990.55	0.14	3.9	0.38	1.92	1.37	0.08	0.01	G/G	C/C	G/A	C/C
94	38	29.3848	1	1	2	1	0	0	25.0204	26	214.39	871.87	0	0.97	0.19	0.97	0.97	0.02	0.01	G/G	C/T	A/A	C/C
95	44	21.2585	1	0	2	1	0	0	21.2786	26	495.45	1165.56	0	1.5	0.45	3.84	2.67	0.03	0.02	G/A	C/T	G/A	C/T
96	40	23.8087	1	1	2	1	0	0	23.0193	27	284.99	979.47	0.02	1.8	0.37	1.39	1.79	0.04	6.48	G/A	C/T	G/A	C/T
97	38	29.7576	1	1	2	1	0	0	25.1872	24	177.12	391.03	0.14	3.43	0.25	1.31	0.71	0.07	0.01	G/A	T/T	G/A	C/T
98	28	23.2335	1	1	2	1	1	1	20.6486	29	155.87	366.68	0	0.47	0.14	1.21	0.84	0.01	0	A/A	T/T	G/G	T/T
99	36	26.5021	1	0	2	0	0	0	25.043	25	173.32	382.64	0.14	3.36	0.25	1.28	0.7	0.07	0.01	G/A	C/T	G/A	C/T
100	37	21.5451	1	1	1	1	1	1	20.7874	28	142.04	313.58	0.12	2.75	0.2	1.05	0.57	0.06	0	A/A	C/T	G/G	C/T
101	28	24.4473	0	0	2	1	0	1	20.6219	25	42.42	120.71	0.02	0.57	0.05	0.27	0.18	0.01	0	A/A	T/T	G/G	T/T
102	45	25.763	0	0	2	0	1	0	21.2483	26	299.53	661.29	0.25	5.8	0.43	2.21	1.21	0.12	0.01	G/A	C/T	G/A	C/T
103	33	22.4913	1	1	2	1	0	0	23.6178	23	356.88	1226.54	0.03	2.26	0.47	1.74	2.24	0.05	8.11	G/A	C/T	G/A	C/T
104	47	22.2467	1	1	3	1	1	0	21.1089	26	443.07	1685.03	0	2.01	0.4	2.01	2.01	0.04	0.02	G/A	T/T	G/A	C/T
105	42	30.4218	1	0	2	0	1	1	25.0847	17	45.21	99.8	0.04	0.88	0.06	0.33	0.18	0.02	0	G/A	T/T	G/A	C/T
106	39	25.9472	1	0	2	1	0	0	21.7966	26	374.3	1465.17	0	7.04	0.34	4.92	3.03	0.34	0.02	A/A	T/T	G/G	T/T
107	36	21.0938	1	0	2	1	1	0	20.435	22	148.73	328.35	0.12	2.88	0.21	1.1	0.6	0.06	0	A/A	T/T	G/G	T/T
108	36	22.4059	1	1	1	1	1	0	20.3282	29	179.19	421.56	0	0.54	0.16	1.39	0.97	0.01	0.01	A/A	C/T	G/G	C/T
109	50	24.9108	1	1	1	1	0	0	20.8995	25	431.86	1487.42	0.04	6.58	0.42	4.46	2.91	0.28	0.02	A/A	T/T	G/G	T/T
110	26	33.9427	0	1	1	1	0	0	20.168	27	96.88	332.96	0.01	0.61	0.13	0.47	0.61	0.01	2.2	G/A	C/C	G/A	C/T
111	25	22.1367	1	0	3	1	0	0	22.3199	29	68.98	152.3	0.06	1.34	0.1	0.51	0.28	0.03	0	A/A	C/T	G/G	T/T
112	40	30.0781	1	0	2	1	1	0	24.5899	22	176.21	389.03	0.14	3.41	0.25	1.3	0.71	0.07	0.01	G/A	C/C	G/A	C/C
113	43	25.0399	0	1	2	1	1	1	22.7772	25	47.74	105.39	0.04	0.92	0.07	0.35	0.19	0.02	0	G/A	C/T	G/A	C/T
114	35	26.539	1	1	3	1	1	0	21.7932	19	71.79	158.49	0.06	1.39	0.1	0.53	0.29	0.03	0	G/G	C/C	A/A	C/C
115	45	25.2174	1	0	1	1	1	0	22.1765	17	506.57	1118.39	0.41	9.81	0.72	3.75	2.04	0.2	0.02	G/A	C/T	G/A	C/T
116	41	19.3337	1	1	2	1	1	0	24.8255	29	649.6	1434.17	0.53	12.58	0.93	4.8	2.62	0.26	0.02	A/A	T/T	G/G	T/T
117	45	22.9854	1	1	3	1	1	1	25.629	20	462.48	1589.5	0.04	2.93	0.61	2.26	2.91	0.06	10.51	G/A	C/C	G/A	C/C
118	27	24.6911	0	0	2	1	0	0	22.7055	27	124.44	427.69	0.01	0.79	0.16	0.61	0.78	0.02	2.83	A/A	T/T	G/G	T/T
119	43	20.83	1	0	2	1	1	1	22.2803	15	122.42	270.27	0.1	2.37	0.17	0.91	0.49	0.05	0	G/G	C/C	A/A	C/C
120	26	24.2123	0	0	2	1	1	1	21.3416	27	75.95	167.67	0.06	1.47	0.11	0.56	0.31	0.03	0	G/G	C/C	A/A	C/C
121	47	24.9097	1	1	1	1	0	0	23.5407	27	311.47	687.64	0.25	6.03	0.44	2.3	1.26	0.12	0.01	A/A	C/T	G/G	C/T
122	42	23.2254	1	1	2	1	0	0	23.4665	22	58.41	156.1	0	0.18	0.08	0.45	0.2	0	1.58	A/A	T/T	G/G	T/T
123	51	28.6501	1	0	1	1	0	0	24.8072	27	352.67	1212.09	0.03	2.23	0.46	1.72	2.22	0.05	8.02	G/G	C/C	A/A	C/C
124	41	32.4354	1	0	2	1	0	0	22.6292	28	343.76	1181.45	0.03	2.18	0.45	1.68	2.16	0.05	7.82	A/A	T/T	G/G	T/T
125	50	29.3878	1	1	1	1	0	0	20.9547	27	339.36	1166.34	0.03	2.15	0.44	1.66	2.13	0.04	7.72	G/G	C/C	A/A	C/C
126	35	22.4996	0	0	2	1	0	0	25.3689	29	120.37	471.17	0	2.27	0.11	1.58	0.97	0.11	0.01	G/G	C/C	A/A	C/C
127	38	24.1406	1	1	2	0	0	1	24.1607	29	308	861	0	1.4	0.28	1.4	1.4	0.03	0.01	G/A	C/T	G/A	C/T
128	35	20.2868	1	1	2	1	1	1	20.6633	28	334.94	1311.1	0	6.3	0.3	4.4	2.71	0.3	0.02	G/A	C/T	G/A	C/C
129	41	29.7619	1	1	1	1	0	0	20.4195	22	337.72	1321.95	0	6.36	0.31	4.44	2.73	0.31	0.02	G/A	C/T	G/A	C/T
130	35	23.2434	0	1	1	0	1	1	20.3241	26	495.45	1165.56	0	1.5	0.45	3.84	2.67	0.03	0.02	A/A	T/T	G/G	T/T
131	52	23.8754	1	1	1	0	0	1	24.0812	25	443.07	1734.37	0	8.34	0.4	5.82	3.58	0.4	0.02	G/G	C/C	A/A	C/C
132	32	23.8754	1	1	1	1	1	1	22.0993	22	61.93	176.25	0.03	0.83	0.07	0.39	0.26	0.02	0	A/A	C/T	G/G	T/T
133	31	19.8413	0	1	2	0	1	1	24.9715	23	78.57	173.46	0.06	1.52	0.11	0.58	0.32	0.03	0	G/A	C/T	G/A	C/T
134	40	27.0416	1	0	2	1	1	1	25.0086	24	75.95	167.67	0.06	1.47	0.11	0.56	0.31	0.03	0	G/A	C/T	G/A	C/T
135	42	25.203	1	1	2	1	0	1	21.1614	30	465.35	1027.37	0.38	9.01	0.66	3.44	1.88	0.18	0.01	G/A	C/T	G/A	C/T
136	42	28.578	1	1	1	1	1	0	24.3038	29	467.5	1330.44	0.24	6.27	0.56	2.92	1.99	0.12	0.02	G/A	C/T	G/A	C/T
137	40	28.3737	0	1	1	1	1	0	21.2356	25	504.17	1732.79	0.04	3.19	0.66	2.46	3.17	0.07	11.46	G/A	C/T	G/A	C/T
138	43	21.3789	1	0	3	1	1	0	21.3734	28	429.92	1392.92	0.03	2.49	0.51	2.06	2.47	0.05	6.78	G/A	C/T	G/A	C/T
139	38	23.1473	1	0	2	1	1	0	22.3325	24	79.83	176.25	0.07	1.55	0.11	0.59	0.32	0.03	0	G/A	C/C	G/A	C/T
140	34	30.9917	0	1	1	1	1	0	20.9971	29	308	1205.64	0	5.8	0.28	4.05	2.49	0.28	0.01	G/A	T/T	G/A	C/T
141	28	21.7993	1	0	2	1	0	0	22.004	28	28.32	97.32	0	0.18	0.04	0.14	0.18	0	0.64	G/G	T/T	A/A	C/C
142	27	24.2215	1	0	1	1	0	0	23.1751	26	109.06	374.83	0.01	0.69	0.14	0.53	0.69	0.01	2.48	G/G	C/C	A/A	C/C
143	34	27.1527	1	1	2	0	1	0	25.1357	27	172.41	380.65	0.14	3.34	0.25	1.27	0.69	0.07	0.01	G/A	C/C	G/A	C/C
144	50	21.3039	1	1	1	0	1	1	23.2916	27	364.85	1253.95	0.03	2.31	0.48	1.78	2.29	0.05	8.29	G/A	T/T	G/A	C/T
145	40	29.7527	1	0	2	1	1	0	21.6489	28	66	187.83	0.03	0.89	0.08	0.41	0.28	0.02	0	G/A	C/T	G/A	C/T
146	48	25.5296	1	0	2	1	0	0	23.3022	23	509.38	1124.58	0.42	9.86	0.73	3.77	2.05	0.2	0.02	G/A	C/T	G/A	C/T
147	48	26.1224	1	0	2	1	0	0	24.6217	28	561.45	1320.82	0	1.7	0.51	4.36	3.03	0.03	0.02	G/G	C/C	A/A	C/C
148	42	20.7838	1	1	1	0	1	0	23.8215	29	82.36	181.84	0.07	1.59	0.12	0.61	0.33	0.03	0	A/A	T/T	G/G	T/T
149	42	28.8519	1	0	2	1	0	1	24.219	29	121.74	418.41	0.01	0.77	0.16	0.59	0.76	0.02	2.77	A/A	T/T	G/G	T/T
150	37	21.1366	1	0	2	0	1	0	25.2406	27	54.61	120.56	0.04	1.06	0.08	0.4	0.22	0.02	0	A/A	T/T	G/G	T/T
151	51	22.04	1	0	2	1	0	0	22.3572	27	352	945.21	0.05	2.58	0.35	1.79	1.57	0.05	0.02	G/A	C/C	G/A	C/T
152	32	22.8124	1	0	1	0	0	0	21.5029	24	176.21	389.03	0.14	3.41	0.25	1.3	0.71	0.07	0.01	G/A	C/T	G/A	C/T
153	46	23.1473	1	1	2	1	0	0	21.8233	29	606.48	1426.75	0	1.84	0.55	4.7	3.27	0.04	0.02	G/A	C/T	G/A	C/T
154	43	27.6817	1	0	1	1	0	0	20.6112	27	242	676.5	0	1.1	0.22	1.1	1.1	0.02	0.01	A/A	T/T	G/G	T/T
155	40	25.4669	1	1	3	1	1	0	25.3421	24	172.14	380.05	0.14	3.33	0.25	1.27	0.69	0.07	0.01	A/A	C/T	G/G	C/T
156	24	31.1791	0	1	2	1	0	0	21.2413	26	28.32	97.32	0	0.18	0.04	0.14	0.18	0	0.64	G/A	C/T	G/A	C/T
157	41	32.526	1	1	2	0	0	1	22.0689	22	51.44	113.58	0.04	1	0.07	0.38	0.21	0.02	0	G/A	C/T	G/A	C/T
158	34	23.0112	1	1	1	0	0	0	24.0178	28	48.73	107.59	0.04	0.94	0.07	0.36	0.2	0.02	0	G/G	C/C	A/A	C/C
159	27	28.699	1	0	1	1	0	0	20.6593	29	173.32	382.64	0.14	3.36	0.25	1.28	0.7	0.07	0.01	A/A	C/T	G/G	C/T
160	28	20.6575	1	0	2	0	1	0	20.6165	30	72.24	159.48	0.06	1.4	0.1	0.53	0.29	0.03	0	G/A	C/T	G/A	C/T
161	50	22.6003	1	1	2	1	0	0	21.4282	21	614.79	1357.32	0.5	11.9	0.88	4.55	2.48	0.24	0.02	G/A	C/T	G/A	C/T
162	42	25.6489	1	1	2	1	0	1	25.4649	30	664.61	1467.3	0.54	12.87	0.95	4.91	2.68	0.26	0.02	A/A	T/T	G/G	T/T
163	44	25.711	0	1	2	0	0	1	24.1033	28	47.74	105.39	0.04	0.92	0.07	0.35	0.19	0.02	0	A/A	T/T	G/G	T/T
164	32	29.7576	1	1	2	1	1	1	23.0087	25	173.32	382.64	0.14	3.36	0.25	1.28	0.7	0.07	0.01	A/A	C/T	G/G	T/T
165	45	34.0586	1	1	3	1	1	1	22.2748	29	664.61	1563.51	0	2.01	0.6	5.16	3.58	0.04	0.02	G/A	C/T	G/A	C/T
166	34	17.6327	1	0	2	1	1	1	25.2765	25	508.92	1123.58	0.42	9.85	0.72	3.76	2.05	0.2	0.02	G/G	C/C	A/A	C/C
167	39	20.9935	0	1	2	0	1	1	23.3223	21	90.28	199.31	0.08	1.75	0.13	0.67	0.37	0.03	0.01	G/G	C/T	A/A	C/C
168	41	34.2332	1	1	2	1	0	1	25.4651	24	664.61	1467.3	0.54	12.87	0.95	4.91	2.68	0.26	0.02	G/A	T/T	G/A	C/T
169	35	23.0204	1	1	2	1	1	0	26.7906	28	585.05	1291.65	0.48	11.33	0.83	4.33	2.36	0.23	0.02	A/A	T/T	G/G	T/T
170	35	25.6874	1	1	3	1	0	1	24.5869	24	352.98	1213.17	0.03	2.23	0.46	1.73	2.22	0.05	8.02	G/G	C/C	G/A	C/C
171	42	26.0062	1	1	2	1	0	1	24.5264	25	280.68	1239.35	0.46	10.87	0.8	4.15	2.26	0.22	0.02	G/A	C/T	G/G	C/T
172	27	23.1405	0	1	1	1	0	0	23.4359	26	43.1	175.26	0	0.2	0.04	0.2	0.2	0	0	G/G	C/C	A/A	C/C
173	33	20.202	1	1	2	1	1	1	20.9871	28	331.99	1350.09	0	1.51	0.3	1.51	1.51	0.03	0.02	G/A	C/T	G/G	C/T
174	32	23.7118	1	1	3	1	0	0	22.1612	23	45.21	99.8	0.04	0.88	0.06	0.33	0.18	0.02	0	G/G	C/C	A/A	C/C
175	37	25.1559	1	0	1	1	1	0	24.2064	23	153.43	410.07	0	0.46	0.2	1.19	0.52	0.01	4.15	A/A	T/T	G/G	T/T
176	44	22.8624	1	1	1	1	0	1	26.4538	26	427.12	1215.51	0.22	5.73	0.51	2.67	1.82	0.11	0.02	G/A	C/T	G/A	C/T
177	37	32.526	1	0	2	1	0	0	27.0215	26	267.74	748.46	0	1.22	0.24	1.22	1.22	0.02	0.01	A/A	T/T	G/G	T/T
178	46	22.3435	1	1	3	1	1	1	21.9691	25	619.68	1368.1	0.51	12	0.88	4.58	2.5	0.24	0.02	G/A	C/T	G/A	C/T
179	31	26.7206	1	1	2	1	1	1	21.4613	27	236.01	811.15	0.02	1.49	0.31	1.15	1.48	0.03	5.37	A/A	T/T	G/G	T/T
180	34	37.5481	1	1	2	1	1	1	26.1349	28	271.26	1061.82	0	5.1	0.25	3.56	2.19	0.25	0.01	G/G	C/C	A/A	C/C
181	43	23.5666	1	0	2	0	1	1	21.8498	24	664.61	1467.3	0.54	12.87	0.95	4.91	2.68	0.26	0.02	A/A	T/T	G/G	T/T
182	47	28.5483	1	1	2	1	0	0	26.5993	26	220	615	0	1	0.2	1	1	0.02	0.01	G/G	C/C	G/A	C/C
183	50	28.9062	1	1	2	0	0	0	25.7038	26	389.9	1340.05	0.03	2.47	0.51	1.91	2.45	0.05	8.86	G/A	C/C	G/A	C/C
184	37	19.6072	1	1	2	1	1	1	25.5755	28	351.98	1209.71	0.03	2.23	0.46	1.72	2.21	0.05	8	G/A	C/T	G/A	C/T
185	43	24.539	1	1	1	0	0	0	21.0409	24	171.69	379.05	0.14	3.32	0.24	1.27	0.69	0.07	0.01	G/A	C/T	G/A	C/T
186	40	25.2595	1	1	2	1	0	1	23.5306	23	443.07	1801.84	0	2.01	0.4	2.01	2.01	0.04	0.02	G/A	C/T	G/A	C/T
187	58	22.7732	1	1	2	1	0	0	24.9721	25	443.07	1734.37	0	8.34	0.4	5.82	3.58	0.4	0.02	G/A	C/C	G/A	C/C
188	37	30.4053	1	1	2	1	1	1	27.222	25	264	738	0	1.2	0.24	1.2	1.2	0.02	0.01	G/A	C/T	G/A	C/T
189	48	28.089	1	1	2	1	1	1	24.2615	28	149.18	424.54	0.08	2	0.18	0.93	0.63	0.04	0.01	A/A	T/T	G/G	T/T
190	40	25.3444	1	0	2	1	1	1	26.419	27	155.78	343.92	0.13	3.02	0.22	1.15	0.63	0.06	0	G/A	C/T	G/A	C/T
191	41	23.3355	1	1	2	0	1	1	26.9528	28	150.9	333.14	0.12	2.92	0.21	1.12	0.61	0.06	0	G/A	C/T	G/A	C/T
192	41	24.6755	1	0	2	1	0	1	25.1217	27	66	184.5	0	0.3	0.06	0.3	0.3	0.01	0	G/A	T/T	G/A	C/T
193	42	29.0606	1	0	1	0	1	1	25.6273	22	49.64	109.58	0.04	0.96	0.07	0.37	0.2	0.02	0	G/G	C/C	A/A	C/C
194	30	21.5645	1	1	2	0	1	0	26.4081	27	58.5	129.14	0.05	1.13	0.08	0.43	0.24	0.02	0	G/A	C/T	G/A	C/T
195	43	23.2434	1	1	2	1	0	1	26.8156	20	585.05	1376.34	0	1.77	0.53	4.54	3.16	0.04	0.02	G/G	C/C	A/A	C/C
196	30	21.1553	1	1	2	1	1	0	22.324	28	206.5	785.32	0	0.94	0.19	0.94	0.94	0.02	0.01	G/A	C/T	G/A	C/T
197	36	25.3444	1	1	2	1	0	1	23.476	28	339.46	1328.79	0	6.39	0.31	4.46	2.75	0.31	0.02	G/A	C/T	G/A	C/T
198	48	29.0533	1	0	2	1	1	1	24.4534	24	654.85	1540.54	0	1.98	0.6	5.08	3.53	0.04	0.02	A/A	C/T	G/G	T/T
199	43	18.5078	0	1	2	1	1	0	21.6305	30	440	1230	0	2	0.4	2	2	0.04	0.02	A/A	T/T	G/G	T/T
200	40	27.2817	1	1	3	1	1	1	25.8974	29	443.07	1597.08	0	2.01	0.58	2.01	2.9	0.04	11.44	G/A	C/T	G/A	C/T
201	42	23.9995	1	1	2	0	1	0	25.9112	26	169.61	374.46	0.14	3.28	0.24	1.25	0.68	0.07	0.01	A/A	T/T	G/G	T/T
202	39	20.202	0	1	2	0	0	0	24.2514	24	101.53	224.16	0.08	1.97	0.14	0.75	0.41	0.04	0	A/A	T/T	G/G	T/T
203	42	29.0657	1	1	3	1	1	1	20.9821	29	6.49	14.34	0.01	0.13	0.01	0.05	0.03	0	0	G/A	C/T	G/A	C/T
204	42	18.2868	1	1	2	0	0	1	25.9233	26	82.27	181.64	0.07	1.59	0.12	0.61	0.33	0.03	0	G/A	C/T	G/A	C/C
205	36	22.4082	1	0	3	1	1	1	21.0156	29	73.82	173.67	0	0.23	0.07	0.58	0.4	0	0	G/A	C/T	G/A	C/T
206	43	26.7229	1	1	2	1	0	1	22.9474	28	440	1789.34	0	2	0.4	2	2	0.04	0.02	G/A	C/C	G/A	C/T
207	38	25.1429	1	1	2	1	0	0	25.9112	23	179.19	395.62	0.15	3.47	0.26	1.32	0.72	0.07	0.01	G/A	C/T	G/A	C/T
208	46	29.0533	1	0	3	1	0	0	20.3914	26	330	922.5	0	1.5	0.3	1.5	1.5	0.03	0.02	A/A	T/T	G/G	T/T
209	33	33.3866	1	1	2	1	1	1	25.4651	28	57.86	127.75	0.05	1.12	0.08	0.43	0.23	0.02	0	G/G	C/C	A/A	C/C
210	37	20.4467	1	0	3	1	0	1	25.2572	29	308	861	0	1.4	0.28	1.4	1.4	0.03	0.01	A/A	C/T	G/G	T/T
211	34	30.111	1	0	2	1	0	1	23.6323	29	356.88	1226.54	0.03	2.26	0.47	1.74	2.24	0.05	8.11	G/G	C/C	A/A	C/C
212	49	30.8365	1	1	2	1	0	0	20.927	28	342.6	1234.91	0	1.56	0.45	1.56	2.24	0.03	8.85	G/A	C/T	G/A	C/T
213	32	18.0697	1	0	1	0	1	0	21.9468	30	305.65	1196.44	0	5.75	0.28	4.02	2.47	0.28	0.01	G/A	C/C	G/A	C/T
214	39	25.6055	1	0	3	1	0	0	24.2487	27	88	246	0	0.4	0.08	0.4	0.4	0.01	0	G/G	C/T	A/A	C/C
215	45	25.3934	1	1	2	1	1	1	20.9921	25	367.86	1264.31	0.03	2.33	0.48	1.8	2.31	0.05	8.36	G/G	C/C	A/A	C/C
216	39	28.0864	1	1	3	1	1	1	21.5595	29	58.93	202.55	0	0.37	0.08	0.29	0.37	0	1.34	G/G	C/C	A/A	C/C
217	28	20.0288	0	1	2	1	0	0	24.5214	25	47.74	105.39	0.04	0.92	0.07	0.35	0.19	0.02	0	G/A	C/T	G/A	C/T
218	36	25.5937	1	1	3	1	0	0	20.917	26	58.96	202.66	0	0.37	0.08	0.29	0.37	0	1.34	A/A	T/T	G/G	T/T
219	52	22.8329	1	1	2	0	1	1	21.6031	24	658.64	1454.13	0.54	12.75	0.94	4.87	2.65	0.26	0.02	A/A	C/T	G/G	C/T
220	36	24.858	1	0	3	1	1	1	23.3549	30	37.94	154.26	0	0.18	0.03	0.18	0.18	0	0	A/A	T/T	G/G	T/T
221	31	21.2245	0	1	2	1	0	0	24.396	30	83.63	184.64	0.07	1.62	0.12	0.62	0.34	0.03	0	G/A	C/C	G/A	C/T
222	35	26.3465	1	0	3	1	1	0	24.0408	24	254.69	1124.58	0.42	9.86	0.73	3.77	2.05	0.2	0.02	G/A	C/T	G/A	C/C
223	35	29.7609	1	1	2	1	0	0	22.4322	27	417.34	921.38	0.34	8.08	0.59	3.09	1.68	0.16	0.01	G/A	C/T	G/A	C/T
224	43	25.3069	0	1	1	1	1	1	26.7906	27	91.89	261.52	0.04	1.24	0.12	0.58	0.38	0.02	0	G/A	C/T	G/A	C/T
225	43	23.1834	1	0	2	1	1	0	20.4264	23	332.31	733.65	0.28	6.42	0.46	2.46	1.35	0.12	0.02	G/G	C/C	A/A	C/C
226	43	20.7008	1	1	2	1	1	0	20.4365	25	585.05	1291.65	0.48	11.33	0.83	4.33	2.36	0.23	0.02	A/A	C/T	G/G	C/T
227	40	26.2188	1	1	2	1	1	1	24.5964	27	352	984	0	1.6	0.32	1.6	1.6	0.03	0.02	A/A	T/T	G/G	T/T
228	51	25.8478	1	0	3	1	0	0	21.8031	28	440	1230	0	2	0.4	2	2	0.04	0.02	A/A	C/T	G/G	C/T
229	48	25.6209	1	1	2	1	0	1	20.3814	26	502.41	1109.21	0.41	9.73	0.72	3.71	2.02	0.2	0.02	A/A	T/T	G/G	T/T
230	53	30.5623	1	0	3	1	0	1	25.1651	25	550	1537.5	0	2.5	0.5	2.5	2.5	0.05	0.03	A/A	T/T	G/G	T/T
231	36	21.3741	1	0	1	0	1	0	21.4976	30	40.78	95.92	0	0.12	0.04	0.32	0.22	0	0	G/G	C/T	A/A	C/C
232	41	25.4581	1	1	2	0	1	0	20.1947	30	424.42	1134.19	0.23	6.13	0.59	2.74	2.07	0.13	3.66	G/A	C/T	G/A	C/T
233	36	23.5479	1	1	2	1	0	1	21.6524	28	491.65	1156.63	0	1.49	0.45	3.81	2.65	0.03	0.01	G/G	C/C	A/A	C/C
234	37	25.5296	1	1	2	1	0	0	24.5999	24	396	874.27	0.32	7.67	0.56	2.93	1.6	0.16	0.01	G/A	C/T	G/A	C/T
235	40	26.3329	1	1	2	0	1	1	25.0964	28	627	1475.03	0	1.9	0.57	4.86	3.38	0.04	0.02	G/G	C/C	A/A	C/C
236	47	20.7612	1	1	2	0	1	0	25.6144	28	462.01	1587.86	0.04	2.92	0.6	2.26	2.9	0.06	10.5	G/A	C/T	G/A	C/T
237	34	22.6562	1	1	3	1	0	1	21.8607	25	330	922.5	0	1.5	0.3	1.5	1.5	0.03	0.02	A/A	T/T	G/G	T/T
238	49	24.4141	1	1	1	1	0	1	22.1223	24	665.97	1470.29	0.54	12.9	0.95	4.92	2.68	0.26	0.02	G/A	C/T	G/A	C/T
239	37	22.231	0	1	2	1	0	0	21.5403	25	289.82	996.08	0.03	1.83	0.38	1.42	1.82	0.04	6.59	G/G	C/C	A/A	C/C
240	48	24.4473	0	1	1	0	1	1	24.017	27	665.97	1566.7	0	2.02	0.61	5.17	3.59	0.04	0.02	G/A	C/T	G/A	C/T
241	46	29.3947	1	1	1	1	0	0	22.2878	24	660	1552.66	0	2	0.6	5.12	3.56	0.04	0.02	G/A	C/T	G/A	C/T
242	47	26.4463	1	0	2	0	0	0	24.0285	27	509.28	1124.38	0.42	9.86	0.73	3.77	2.05	0.2	0.02	G/A	C/C	G/A	C/T
243	59	25.0135	1	1	1	1	1	0	20.6165	18	334.94	1311.1	0	6.3	0.3	4.4	2.71	0.3	0.02	G/G	C/C	A/A	C/C
244	37	27.3399	1	0	1	1	0	0	24.8935	19	170.97	377.45	0.14	3.31	0.24	1.26	0.69	0.07	0.01	G/G	C/C	A/A	C/C
245	26	21.6713	0	1	2	0	1	1	26.5911	28	297.63	657.1	0.24	5.76	0.42	2.2	1.2	0.12	0.01	G/G	C/C	A/A	C/C
246	40	26.1066	1	1	2	0	1	0	26.5165	29	172.14	380.05	0.14	3.33	0.25	1.27	0.69	0.07	0.01	A/A	C/T	G/G	C/T
247	46	24.2188	1	1	1	0	0	0	26.9542	26	395.93	1360.77	0.03	2.51	0.52	1.93	2.49	0.05	9	A/A	T/T	G/G	T/T
248	48	26.7755	1	0	2	1	1	0	23.2313	24	528	1278.34	0.38	10.19	0.72	4.28	2.4	0.24	0.02	G/A	C/T	G/A	C/T
249	33	24.4418	1	0	2	1	1	0	24.7561	24	47.09	161.84	0	0.3	0.06	0.23	0.3	0.01	1.07	G/A	C/T	G/A	C/C
250	29	27.3982	1	0	2	1	0	0	26.5323	25	103.43	228.35	0.08	2	0.15	0.76	0.42	0.04	0	G/A	C/T	G/A	C/T
251	35	21.7181	0	0	2	1	1	1	27.4552	25	337.9	1374.12	0	1.54	0.31	1.54	1.54	0.03	0.02	G/A	C/T	G/A	C/T
252	49	25.2826	1	0	2	1	0	1	23.6901	26	664.61	1467.3	0.54	12.87	0.95	4.91	2.68	0.26	0.02	G/A	C/T	G/A	C/T
253	36	29.7211	1	1	3	1	0	0	22.7619	24	513.9	1134.56	0.42	9.95	0.73	3.8	2.07	0.2	0.02	G/A	C/T	G/A	C/T
254	43	23.939	1	1	2	1	0	0	22.2558	23	173.68	383.44	0.15	3.36	0.24	1.28	0.71	0.06	0.01	G/A	C/T	G/A	C/T
255	44	29.4023	1	1	1	1	1	0	22.4456	24	356.88	1226.54	0.03	2.26	0.47	1.74	2.24	0.05	8.11	G/G	C/C	A/A	C/C
256	37	23.7387	1	1	2	0	1	0	23.2946	29	430.36	1224.73	0.22	5.77	0.52	2.69	1.83	0.11	0.02	A/A	T/T	G/G	T/T
257	45	24.2188	1	0	1	1	1	1	22.1757	25	658.64	1454.13	0.54	12.75	0.94	4.87	2.65	0.26	0.02	A/A	T/T	G/G	T/T
258	36	24.9649	1	0	1	0	1	0	23.284	29	284.74	978.6	0.02	1.8	0.37	1.39	1.79	0.04	6.47	A/A	T/T	G/G	T/T
259	35	22.3757	1	1	2	0	1	1	27.3971	27	290.58	641.53	0.24	5.63	0.41	2.15	1.17	0.11	0.01	G/A	C/C	G/A	C/C
260	51	21.6128	0	1	1	0	1	1	25.0875	24	548.57	1561.15	0.28	7.36	0.66	3.43	2.33	0.14	0.02	G/A	C/T	G/A	C/T
261	40	21.048	1	1	2	0	1	0	27.1599	28	52.89	116.77	0.04	1.02	0.08	0.39	0.21	0.02	0	G/A	C/T	G/A	C/T
262	26	23.4375	0	0	2	1	1	1	22.3349	22	30.07	103.36	0	0.19	0.04	0.15	0.19	0	0.68	A/A	C/T	G/G	C/T
263	38	25.5102	1	1	1	1	1	0	23.5688	26	36.09	102.7	0.02	0.48	0.04	0.23	0.15	0.01	0	G/G	C/C	A/A	C/C
264	45	21.2585	1	0	1	1	1	0	22.0607	29	400.22	1138.97	0.2	5.37	0.48	2.5	1.7	0.1	0.01	G/A	C/T	G/A	C/T
265	37	26.3656	1	0	2	1	0	0	26.6325	26	180.55	398.61	0.15	3.5	0.26	1.33	0.73	0.07	0.01	G/A	C/T	G/A	C/T
266	39	25.2163	1	1	2	0	1	0	24.1383	23	180.55	398.61	0.15	3.5	0.26	1.33	0.73	0.07	0.01	G/A	T/T	G/A	C/T
267	56	26.7755	1	0	3	1	0	0	23.3526	29	462	1291.5	0	2.1	0.42	2.1	2.1	0.04	0.02	G/A	C/C	G/A	C/T
268	38	25.763	1	1	1	0	1	0	22.3138	27	26.12	89.77	0	0.17	0.03	0.13	0.16	0	0.59	G/A	C/T	G/A	C/T
269	42	31.25	1	0	1	1	0	0	26.1105	27	229.95	935.11	0	1.05	0.21	1.05	1.05	0.02	0.01	G/G	C/C	A/A	C/C
270	33	21.9525	1	0	3	1	0	0	27.2449	24	57.23	126.35	0.05	1.11	0.08	0.42	0.23	0.02	0	G/A	T/T	G/A	C/T
271	38	23.6614	1	1	1	1	0	0	27.4042	25	179.19	395.62	0.15	3.47	0.26	1.32	0.72	0.07	0.01	G/A	T/T	G/A	C/T
272	40	22.5827	1	1	2	1	0	1	26.7644	26	440	1230	0	2	0.4	2	2	0.04	0.02	G/A	C/T	G/A	C/T
273	49	26.8136	1	1	1	0	0	0	26.5798	24	332.31	733.65	0.28	6.42	0.46	2.46	1.35	0.12	0.02	G/A	C/T	G/A	C/T
274	37	29.7578	1	0	2	1	0	0	23.168	22	470.25	1329.93	0.02	2.11	0.51	3.06	2.72	0.04	4.7	G/G	C/C	A/A	C/C
275	47	24.623	0	0	2	0	1	0	23.7692	28	338.61	1163.75	0.03	2.14	0.44	1.65	2.13	0.04	7.7	G/A	C/C	G/A	C/C
276	33	26.2188	1	0	2	1	0	0	26.6484	29	228.74	930.21	0	1.04	0.21	1.04	1.04	0.02	0.01	G/A	C/T	G/A	C/T
277	31	22.1893	1	1	2	0	1	1	26.68	29	82.36	181.84	0.07	1.59	0.12	0.61	0.33	0.03	0	G/A	C/T	G/A	C/T
278	52	23.9361	1	0	2	1	0	1	22.1556	29	485.05	1070.88	0.4	9.39	0.69	3.59	1.95	0.19	0.01	G/A	C/T	G/A	C/T
279	42	22.68	1	1	1	1	0	1	21.8444	24	495	1408.7	0.25	6.64	0.59	3.1	2.11	0.13	0.02	A/A	T/T	G/G	T/T
280	29	25.7657	1	1	1	1	1	0	25.1402	27	102.28	415.96	0	0.46	0.09	0.46	0.46	0.01	0	G/G	C/C	A/A	C/C
281	22	18.9388	0	0	3	1	1	0	22.2189	29	27.12	110.3	0	0.12	0.02	0.12	0.12	0	0	G/G	C/C	A/A	C/C
282	42	27.2173	1	1	2	1	0	0	26.1681	26	400.9	1140.9	0.2	5.38	0.48	2.51	1.71	0.1	0.01	G/A	C/T	G/A	C/T
283	50	20.9042	1	1	2	0	1	0	25.6517	24	429.98	1223.66	0.22	5.77	0.52	2.69	1.83	0.11	0.02	A/A	T/T	G/G	T/T
284	31	22.3133	0	1	2	1	1	0	23.6134	27	346.09	764.09	0.28	6.7	0.49	2.56	1.39	0.14	0.01	A/A	C/T	G/G	T/T
285	44	28.5483	1	1	1	1	0	0	22.4562	27	370.16	1053.41	0.19	4.97	0.44	2.32	1.57	0.09	0.01	G/G	C/T	A/A	C/C
286	36	20.9572	1	1	2	1	1	0	23.2788	26	70.34	155.29	0.06	1.36	0.1	0.52	0.28	0.03	0	A/A	T/T	G/G	T/T
287	47	31.25	1	0	2	0	0	0	24.9594	20	625.1	1380.07	0.51	12.1	0.89	4.62	2.52	0.25	0.02	G/G	C/T	A/A	C/C
288	44	23.6614	1	1	2	1	1	0	25.599	28	418	1589.67	0	1.9	0.38	1.9	1.9	0.04	0.02	A/A	T/T	G/G	T/T
289	29	20.9366	1	1	2	1	0	1	26.5271	29	88	246	0	0.4	0.08	0.4	0.4	0.01	0	G/A	C/T	G/A	C/T
290	42	23.4375	1	0	1	1	1	0	24.2438	24	179.01	395.22	0.15	3.47	0.25	1.32	0.72	0.07	0.01	G/G	C/C	A/A	C/C
291	55	22.2656	1	1	2	1	0	0	25.4484	23	313.36	691.83	0.26	6.07	0.45	2.32	1.26	0.12	0.01	G/A	C/T	G/A	C/T
292	49	25.9107	1	1	3	1	1	0	22.3032	27	660	1457.12	0.54	12.78	0.94	4.88	2.66	0.26	0.02	G/G	C/C	A/A	C/C
293	39	26.4915	1	1	2	1	1	1	24.6393	24	550.3	1566.08	0.28	7.38	0.66	3.44	2.34	0.14	0.02	G/A	C/T	G/A	C/T
294	36	22.0386	1	1	2	0	0	1	23.1575	29	180.55	398.61	0.15	3.5	0.26	1.33	0.73	0.07	0.01	G/A	C/T	G/A	C/T
295	38	23.533	0	1	2	0	1	0	24.2016	28	173.32	382.64	0.14	3.36	0.25	1.28	0.7	0.07	0.01	G/A	C/T	G/A	C/C
296	44	29.3724	1	1	2	0	1	0	26.3056	27	179.19	395.62	0.15	3.47	0.26	1.32	0.72	0.07	0.01	A/A	T/T	G/G	T/T
297	45	25.2826	1	1	2	0	0	0	25.1824	28	69.07	152.5	0.06	1.34	0.1	0.51	0.28	0.03	0	G/A	C/T	G/A	C/T
298	28	25.4767	1	1	1	1	0	0	24.2507	22	70.7	156.09	0.06	1.37	0.1	0.52	0.28	0.03	0	G/A	C/T	G/A	C/T
299	33	27.0169	1	1	2	1	0	0	21.8828	27	264	621.64	0.16	4.13	0.34	1.76	1.1	0.08	0.01	G/A	C/T	G/A	C/T
300	33	25.7657	1	0	2	1	0	0	21.9597	26	506.57	1118.39	0.41	9.81	0.72	3.75	2.04	0.2	0.02	A/A	C/T	G/G	C/T
301	34	24.6559	1	0	1	1	1	0	21.4201	24	509.38	1198.31	0	1.54	0.46	3.95	2.75	0.03	0.02	A/A	C/C	G/G	C/T
302	41	22.1591	1	1	2	1	0	0	21.5799	29	531.09	1511.4	0.27	7.13	0.64	3.32	2.26	0.14	0.02	G/A	C/T	G/A	C/T
303	50	22.719	0	1	1	0	0	0	24.7067	30	495.45	1324.21	0	1.5	0.65	3.84	1.67	0.03	13.41	A/A	T/T	G/G	T/T
304	31	22.913	1	1	2	1	1	0	24.7836	28	125.38	430.93	0.01	0.79	0.16	0.61	0.79	0.02	2.85	G/A	C/T	G/A	C/T
305	32	33.705	0	0	1	1	1	0	26.0087	25	176.21	389.03	0.14	3.41	0.25	1.3	0.71	0.07	0.01	G/A	C/T	G/A	C/T
306	39	26.3656	1	0	2	1	0	0	25.6445	29	490.12	1153.01	0	1.49	0.45	3.8	2.64	0.03	0.01	G/G	C/T	A/A	C/C
307	43	27.7323	1	1	1	1	0	1	25.6571	27	36.09	102.7	0.02	0.48	0.04	0.23	0.15	0.01	0	G/A	C/T	G/A	C/T
308	36	21.2228	1	1	2	1	1	0	24.3166	23	153.43	410.07	0	0.46	0.2	1.19	0.52	0.01	4.15	G/G	C/C	G/A	C/C
309	42	24.5089	1	1	2	1	1	0	27.1954	25	55.96	123.56	0.05	1.08	0.08	0.41	0.23	0.02	0	G/A	C/T	G/A	C/T
310	36	24.3824	1	1	1	1	0	0	25.6845	25	356.88	1226.54	0.03	2.26	0.47	1.74	2.24	0.05	8.11	A/A	C/T	G/G	C/T
311	31	26.4915	0	0	1	1	1	1	26.6625	28	110	307.5	0	0.5	0.1	0.5	0.5	0.01	0.01	G/A	C/T	G/A	C/T
312	46	24.4473	1	0	2	1	0	0	25.4923	26	309.69	1177.76	0	1.41	0.28	1.41	1.41	0.03	0.01	A/A	C/T	G/G	C/T
313	47	22.3133	1	1	2	0	1	0	26.5856	24	435.66	1705.35	0	8.2	0.4	5.72	3.52	0.4	0.02	A/A	T/T	G/G	T/T
314	39	25.204	1	0	1	0	1	0	25.4847	28	352.67	1212.09	0.03	2.23	0.46	1.72	2.22	0.05	8.02	G/A	C/T	G/A	C/T
315	34	22.0581	1	0	2	1	0	0	24.6353	27	277.68	1129.25	0	1.26	0.25	1.26	1.26	0.03	0.01	A/A	C/T	G/G	C/T
316	35	28.1969	1	0	2	1	0	0	21.8046	18	512.54	1131.56	0.42	9.92	0.73	3.79	2.07	0.2	0.02	G/A	C/T	G/A	C/T
317	45	24.093	1	1	2	0	1	1	24.454	30	665.97	1779.95	0	2.02	0.87	5.17	2.24	0.04	18.02	G/G	C/C	A/A	C/C
318	43	20.3125	1	1	2	1	0	0	26.6186	28	379.91	1369.39	0	1.73	0.5	1.73	2.49	0.03	9.81	G/A	C/C	G/A	C/C
319	41	31.6032	1	1	2	1	0	0	22.3828	24	512.54	1205.76	0	1.55	0.47	3.98	2.76	0.03	0.02	A/A	T/T	G/G	T/T
320	34	23.0546	1	1	1	1	0	0	23.3222	23	285.47	812.41	0.15	3.83	0.34	1.79	1.21	0.07	0.01	G/G	C/T	A/A	C/C
321	47	20.7031	1	1	2	0	1	0	22.9761	28	524.65	1158.31	0.43	10.16	0.75	3.88	2.11	0.21	0.02	G/G	C/C	A/A	C/C
322	35	28.3447	1	0	1	1	1	1	22.7399	25	521.76	1151.92	0.43	10.1	0.74	3.86	2.1	0.21	0.02	G/G	C/T	A/A	C/C
323	37	23.0518	1	0	1	1	0	0	25.0034	29	37.92	130.34	0	0.24	0.05	0.19	0.24	0	0.86	G/A	C/T	G/A	C/T
324	45	28.7317	1	1	1	1	0	0	24.7058	27	461.54	1586.27	0.04	2.92	0.6	2.26	2.9	0.06	10.49	G/A	C/T	G/A	C/T
325	52	21.6128	1	1	1	0	0	0	24.1903	22	440	1036.06	0.27	6.89	0.57	2.94	1.83	0.14	0.02	G/A	C/C	G/A	C/T
326	36	24.0882	1	1	2	0	0	0	23.6024	22	70.34	155.29	0.06	1.36	0.1	0.52	0.28	0.03	0	G/G	C/T	A/A	C/C
327	40	20.4467	0	1	2	1	1	1	26.657	30	512.54	1131.56	0.42	9.92	0.73	3.79	2.07	0.2	0.02	G/A	C/T	G/A	C/T
328	36	26.1961	1	1	2	1	0	0	23.509	28	308	1252.54	0	1.4	0.28	1.4	1.4	0.03	0.01	G/A	C/T	G/A	C/T
329	40	17.7086	1	1	2	0	1	0	22.1246	27	45.84	101.2	0.04	0.89	0.07	0.34	0.18	0.02	0	A/A	C/T	G/G	T/T
330	35	22.1367	1	1	1	0	0	0	23.1299	22	165.99	366.48	0.14	3.21	0.24	1.23	0.67	0.07	0.01	G/G	C/T	A/A	C/C
331	47	25.8645	1	1	2	1	0	0	26.7614	28	610.5	1475.03	0	1.9	0.57	4.86	3.38	0.04	0.02	A/A	T/T	G/G	T/T
332	48	26.6749	1	0	1	1	0	0	26.6131	28	511.8	1456.51	0.26	6.87	0.61	3.2	2.18	0.13	0.02	G/A	C/T	G/A	C/T
333	41	27.8893	1	1	2	0	0	0	22.3114	22	179.19	395.62	0.15	3.47	0.26	1.32	0.72	0.07	0.01	G/A	C/T	G/A	C/T
334	40	27.102	1	0	1	1	1	0	23.042	29	322.41	1162.13	0	1.47	0.42	1.47	2.11	0.03	8.32	G/A	C/T	G/A	C/T
335	40	20.1771	1	0	2	1	1	0	21.9544	24	389.84	1339.83	0.03	2.47	0.51	1.91	2.45	0.05	8.86	G/G	C/C	A/A	C/C
336	40	24.7898	0	0	2	0	1	0	26.6735	23	79.2	174.85	0.06	1.53	0.11	0.59	0.32	0.03	0	G/G	C/C	A/A	C/C
337	45	23.1004	1	1	2	1	1	1	25.9233	20	344.07	1182.52	0.03	2.18	0.45	1.68	2.16	0.05	7.82	G/G	C/C	A/A	C/C
338	43	26.8544	1	1	2	1	1	1	25.5979	19	248.99	549.71	0.21	4.81	0.35	1.84	1.01	0.09	0.02	G/G	C/C	G/A	C/C
339	46	27.9402	1	1	1	1	1	0	25.9178	25	417.34	921.38	0.34	8.08	0.59	3.09	1.68	0.16	0.01	G/A	C/T	G/A	C/T
340	25	24.9649	1	0	2	1	1	0	24.3632	24	58.5	129.14	0.05	1.13	0.08	0.43	0.24	0.02	0	G/A	C/C	G/A	C/T
341	32	28.578	0	0	2	1	1	1	24.2541	24	296.82	655.3	0.24	5.75	0.42	2.19	1.2	0.12	0.01	A/A	T/T	G/G	T/T
342	38	28.3954	1	1	2	1	1	0	26.0706	23	169.61	399.01	0	0.51	0.15	1.32	0.91	0.01	0.01	G/A	C/T	G/A	C/T
343	35	27.3588	1	1	1	0	0	1	26.6651	24	122.42	270.27	0.1	2.37	0.17	0.91	0.49	0.05	0	G/G	C/C	A/A	C/C
344	40	27.2509	0	1	2	1	1	1	26.6542	21	170.97	377.45	0.14	3.31	0.24	1.26	0.69	0.07	0.01	G/G	C/T	A/A	C/C
345	40	27.079	1	1	2	1	1	1	23.0704	23	624.11	1377.88	0.51	12.08	0.89	4.61	2.52	0.25	0.02	G/G	C/C	A/A	C/C
346	33	26.9274	1	1	3	1	1	1	21.6849	27	330	922.5	0	1.5	0.3	1.5	1.5	0.03	0.02	A/A	C/T	G/G	C/T
347	44	25.9516	1	0	2	1	0	0	24.7218	24	473	1190.7	0	1.7	0.43	3.1	2.4	0.03	0.02	G/A	C/T	G/A	C/T
348	25	20.9343	0	0	1	1	0	0	24.9414	25	47.65	105.19	0.04	0.92	0.07	0.35	0.19	0.02	0	A/A	T/T	G/G	T/T
349	25	27.1046	0	0	3	1	0	0	24.8432	24	119.07	262.88	0.1	2.31	0.17	0.88	0.48	0.05	0	G/A	C/T	G/A	C/T
350	33	26.2596	0	1	1	0	1	1	21.8159	20	369.69	816.19	0.3	7.16	0.53	2.73	1.49	0.15	0.01	G/A	C/T	G/A	C/T
351	34	24.6965	0	0	2	1	0	0	23.485	30	307.58	679.06	0.25	5.96	0.44	2.27	1.24	0.12	0.01	A/A	T/T	G/G	T/T
352	55	31.8878	1	0	1	0	1	1	22.3068	30	364.98	1254.38	0.03	2.31	0.48	1.78	2.29	0.05	8.3	G/A	C/T	G/A	C/T
353	39	24.9796	1	1	3	1	1	1	22.0068	27	506.57	1118.39	0.41	9.81	0.72	3.75	2.04	0.2	0.02	G/G	C/C	A/A	C/C
354	43	28.5627	1	0	2	1	0	0	24.4778	26	440.54	1791.55	0	2	0.4	2	2	0.04	0.02	G/G	C/C	A/A	C/C
355	35	31.378	1	1	1	1	1	1	25.9833	27	356.88	1226.54	0.03	2.26	0.47	1.74	2.24	0.05	8.11	G/G	C/C	A/A	C/C
356	41	26.0634	1	0	2	1	1	1	23.0704	27	525.56	1404.68	0	1.59	0.68	4.08	1.77	0.03	14.22	G/A	C/T	G/A	C/T
357	44	26.7539	1	1	2	1	1	1	26.856	29	440	1230	0	2	0.4	2	2	0.04	0.02	G/A	C/T	G/A	C/T
358	36	21.3333	0	1	1	1	0	0	23.0868	27	337.72	1321.95	0	6.36	0.31	4.44	2.73	0.31	0.02	G/A	C/T	G/A	C/T
359	31	27.5851	1	1	1	0	1	1	21.5377	29	123.88	425.75	0.01	0.78	0.16	0.61	0.78	0.02	2.82	A/A	C/T	G/G	C/T
360	37	22.04	1	0	2	1	0	0	21.5922	28	73.72	162.75	0.07	1.42	0.11	0.55	0.29	0.03	0	A/A	C/T	G/G	C/T
361	36	19.5717	1	1	2	1	1	0	23.991	29	308	861	0	1.4	0.28	1.4	1.4	0.03	0.01	G/G	C/T	A/A	C/C
362	29	23.03	0	0	2	1	1	0	25.2087	29	146.42	503.22	0.01	0.93	0.19	0.72	0.92	0.02	3.33	G/A	C/T	G/A	C/T
363	45	24.423	1	0	2	0	0	0	25.716	27	490.12	1082.06	0.4	9.49	0.7	3.62	1.98	0.19	0.01	G/A	C/T	G/A	C/T
364	40	25.6896	1	1	3	1	1	1	22.6225	28	110.77	244.56	0.1	2.13	0.16	0.83	0.44	0.04	0	G/G	C/C	G/A	C/C
365	36	21.9723	1	1	3	1	0	0	23.9378	28	38.97	86.03	0.03	0.75	0.06	0.29	0.16	0.02	0	G/A	C/T	G/A	C/T
366	39	18.8112	1	1	1	1	1	0	22.3722	26	440.24	1674.26	0	2	0.4	2	2	0.04	0.02	G/G	C/T	A/A	C/C
367	29	18.6012	1	1	2	0	1	1	25.236	26	49.64	109.58	0.04	0.96	0.07	0.37	0.2	0.02	0	G/A	C/T	G/A	C/T
368	45	18.9036	0	1	3	1	1	1	23.3432	29	318.49	1295.19	0	1.45	0.29	1.45	1.45	0.03	0.01	G/G	C/T	A/A	C/C
369	38	25.4374	0	1	2	1	1	1	24.4232	28	69.07	152.5	0.06	1.34	0.1	0.51	0.28	0.03	0	G/G	C/C	A/A	C/C
370	41	23.8751	1	1	3	1	0	0	22.4322	26	506.57	1118.39	0.41	9.81	0.72	3.75	2.04	0.2	0.02	G/A	C/T	G/A	C/T
371	37	22.0851	1	0	2	0	0	0	22.4486	25	101.53	224.16	0.08	1.97	0.14	0.75	0.41	0.04	0	G/A	C/C	G/A	C/C
372	35	22.8548	1	1	3	1	0	0	22.3395	26	38.07	149	0	0.72	0.03	0.5	0.31	0.03	0	A/A	T/T	G/G	T/T
373	40	25.0292	1	1	2	0	0	0	24.8463	28	179.19	395.62	0.15	3.47	0.26	1.32	0.72	0.07	0.01	G/A	C/T	G/A	C/T
374	33	22.0243	0	0	2	1	0	0	23.7468	28	70.25	155.09	0.06	1.36	0.1	0.52	0.28	0.03	0	G/A	C/T	G/A	C/T
375	40	31.6406	1	1	1	0	1	0	24.3063	28	180.55	398.61	0.15	3.5	0.26	1.33	0.73	0.07	0.01	G/A	T/T	G/A	C/T
376	39	25.9924	1	0	3	1	0	1	22.6898	27	495.45	1324.21	0	1.5	0.65	3.84	1.67	0.03	13.41	A/A	T/T	G/G	T/T
377	58	23.9627	1	1	1	0	0	0	21.7834	21	350.37	1371.5	0	6.59	0.32	4.6	2.83	0.32	0.02	G/G	C/C	A/A	C/C
378	39	20.5693	1	1	2	0	0	0	22.3278	29	165	364.28	0.14	3.2	0.24	1.22	0.67	0.07	0.01	G/A	C/T	G/A	C/T
379	50	24.8591	1	0	1	0	1	1	23.3057	18	514.14	1135.1	0.42	9.96	0.73	3.8	2.07	0.2	0.02	G/A	T/T	G/A	C/T
380	37	25.0135	1	1	2	1	1	0	23.5024	24	430.36	1224.73	0.22	5.77	0.52	2.69	1.83	0.11	0.02	G/A	T/T	G/A	C/T
381	42	28.251	1	0	1	1	0	0	22.2674	26	512.54	1131.56	0.42	9.92	0.73	3.79	2.07	0.2	0.02	G/A	T/T	G/A	C/T
382	22	26.449	1	0	2	1	1	1	21.465	28	60.12	132.74	0.05	1.16	0.09	0.44	0.24	0.02	0	A/A	T/T	G/G	T/T
383	38	22.8374	1	1	2	0	1	1	23.013	24	43.31	95.61	0.04	0.84	0.06	0.32	0.17	0.02	0	G/G	C/C	G/A	C/C
384	38	21.0612	1	0	2	1	1	0	25.5097	23	491.65	1085.45	0.4	9.52	0.7	3.64	1.98	0.19	0.01	G/G	C/C	A/A	C/C
385	43	19.5717	1	0	1	0	1	0	24.0217	27	170.97	377.45	0.14	3.31	0.24	1.26	0.69	0.07	0.01	G/A	C/T	G/A	C/T
386	34	21.4536	1	0	2	1	0	0	21.7497	24	173.32	382.64	0.14	3.36	0.25	1.28	0.7	0.07	0.01	A/A	T/T	G/G	T/T
387	28	22.5827	0	1	2	1	1	1	22.8782	24	124.44	427.69	0.01	0.79	0.16	0.61	0.78	0.02	2.83	G/A	C/T	G/A	C/T
388	50	28.257	0	1	2	1	0	0	26.1289	27	664.61	1467.3	0.54	12.87	0.95	4.91	2.68	0.26	0.02	A/A	T/T	G/G	T/T
389	29	20.7883	1	0	2	1	0	0	24.0067	28	77.93	172.06	0.06	1.51	0.11	0.58	0.31	0.03	0	G/G	C/T	A/A	C/C
390	44	22.5306	1	1	2	1	1	0	25.7094	28	339.58	1291.45	0	1.54	0.31	1.54	1.54	0.03	0.02	G/G	C/T	A/A	C/C
391	46	26.6749	1	1	2	0	0	0	27.1903	17	664.61	1467.3	0.54	12.87	0.95	4.91	2.68	0.26	0.02	G/G	C/C	A/A	C/C
392	45	21.862	1	0	2	0	0	0	25.3299	19	506.57	1118.39	0.41	9.81	0.72	3.75	2.04	0.2	0.02	G/G	C/C	G/A	C/C
393	46	30.0947	1	1	2	1	1	0	26.1938	25	86.52	407.09	0	0.52	0.16	1.34	0.93	0.01	0.01	G/G	C/C	A/A	C/C
394	42	24.3161	1	1	2	1	1	1	23.7171	26	513.9	1134.56	0.42	9.95	0.73	3.8	2.07	0.2	0.02	G/G	C/C	A/A	C/C
395	30	19.5312	0	1	1	1	1	0	23.2677	16	124.44	427.69	0.01	0.79	0.16	0.61	0.78	0.02	2.83	G/A	C/T	G/A	C/T
396	43	19.1953	1	1	1	1	1	0	24.6359	29	302.5	860.87	0.15	4.06	0.36	1.89	1.29	0.08	0.01	G/G	C/T	A/A	C/C
397	50	22.9854	1	1	2	0	0	1	27.4278	21	538.22	1188.25	0.44	10.42	0.77	3.98	2.17	0.21	0.02	G/A	C/T	G/A	C/T
398	53	27.2173	1	1	1	0	1	0	25.243	19	248.99	549.71	0.21	4.81	0.35	1.84	1.01	0.09	0.02	G/A	C/T	G/A	C/T
399	35	27.3909	0	0	2	1	0	0	24.6203	28	177.93	392.82	0.15	3.45	0.25	1.32	0.72	0.07	0.01	G/A	C/T	G/A	C/T
400	49	26.4463	1	1	3	1	1	0	22.6044	25	655.66	1542.45	0	1.99	0.6	5.09	3.54	0.04	0.02	A/A	C/T	G/G	C/T
401	40	20.2589	0	1	2	1	0	0	23.0529	29	179.01	395.22	0.15	3.47	0.25	1.32	0.72	0.07	0.01	G/A	C/T	G/A	C/T
402	38	19.487	1	0	2	1	0	0	25.0104	27	57.86	127.75	0.05	1.12	0.08	0.43	0.23	0.02	0	G/G	C/C	A/A	C/C
403	29	21.7738	1	1	2	0	1	1	23.0108	22	177.12	391.03	0.14	3.43	0.25	1.31	0.71	0.07	0.01	G/A	C/T	G/A	C/T
404	26	28.0428	1	0	2	1	1	1	25.5347	28	96.88	332.96	0.01	0.61	0.13	0.47	0.61	0.01	2.2	G/G	C/C	A/A	C/C
405	36	18.4672	0	1	2	1	1	0	23.2641	28	180.55	398.61	0.15	3.5	0.26	1.33	0.73	0.07	0.01	G/A	C/T	G/A	C/T
406	32	25.2994	0	1	1	1	0	0	26.7893	25	103.43	228.35	0.08	2	0.15	0.76	0.42	0.04	0	G/A	C/T	G/A	C/T
407	33	25.6055	1	0	1	1	1	1	26.3037	30	509.38	1124.58	0.42	9.86	0.73	3.77	2.05	0.2	0.02	G/G	C/C	A/A	C/C
408	34	27.9155	1	0	2	0	1	1	25.8921	30	177.93	392.82	0.15	3.45	0.25	1.32	0.72	0.07	0.01	A/A	C/T	G/G	C/T
409	56	21.9363	0	1	2	0	0	0	25.5491	25	404.32	1582.67	0	7.61	0.37	5.31	3.27	0.37	0.02	A/A	T/T	G/G	T/T
410	49	23.8751	1	1	1	1	1	0	24.7557	26	664.61	1563.51	0	2.01	0.6	5.16	3.58	0.04	0.02	G/A	C/C	G/A	C/C
411	34	18.2066	1	1	3	1	1	0	25.7549	26	513.9	1134.56	0.42	9.95	0.73	3.8	2.07	0.2	0.02	A/A	T/T	G/G	T/T
412	42	20.3074	1	1	2	0	1	0	25.4013	26	65.46	144.51	0.05	1.27	0.09	0.48	0.26	0.03	0	G/G	C/C	A/A	C/C
413	46	29.4078	1	0	2	1	0	0	25.9396	18	289.68	639.54	0.24	5.61	0.41	2.14	1.17	0.11	0.01	G/A	C/T	G/A	C/T
414	41	25.3906	1	1	2	1	1	0	23.2957	25	173.32	382.64	0.14	3.36	0.25	1.28	0.7	0.07	0.01	G/G	C/C	A/A	C/C
415	36	22.5896	1	0	3	1	0	0	21.5999	30	513.9	1134.56	0.42	9.95	0.73	3.8	2.07	0.2	0.02	A/A	T/T	G/G	T/T
416	37	19.5918	1	1	1	0	1	0	22.993	29	481.8	1063.7	0.39	9.33	0.69	3.56	1.94	0.19	0.01	G/G	C/C	A/A	C/C
417	43	24.5675	1	1	2	1	0	1	26.064	22	495.45	1324.21	0	1.5	0.65	3.84	1.67	0.03	13.41	G/G	C/C	A/A	C/C
418	41	19.487	1	1	1	0	1	0	23.4066	26	175.31	387.04	0.14	3.39	0.25	1.3	0.71	0.07	0.01	G/G	C/T	G/A	C/C
419	33	18.9292	1	0	2	0	1	1	23.9817	23	57.86	127.75	0.05	1.12	0.08	0.43	0.23	0.02	0	G/A	C/T	G/A	C/T
420	49	26.7759	1	1	2	1	1	0	22.1875	22	514.8	1136.55	0.42	9.97	0.73	3.81	2.07	0.2	0.02	G/A	C/T	G/A	C/T
421	42	26.8923	1	0	2	1	1	0	25.5597	27	512.54	1131.56	0.42	9.92	0.73	3.79	2.07	0.2	0.02	G/A	C/T	G/A	C/T
422	42	28.2828	1	1	2	1	0	0	22.33	24	153.07	337.93	0.13	2.96	0.22	1.13	0.62	0.06	0	A/A	T/T	G/G	T/T
423	43	25.3906	1	1	2	0	1	0	22.5622	27	204.06	701.31	0.02	1.29	0.27	1	1.28	0.03	4.64	A/A	T/T	G/G	T/T
424	34	21.9713	1	1	3	1	1	0	24.0398	28	83.63	184.64	0.07	1.62	0.12	0.62	0.34	0.03	0	G/A	C/T	G/A	C/T
425	41	27.31	1	0	2	1	1	0	24.8006	23	512.54	1131.56	0.42	9.92	0.73	3.79	2.07	0.2	0.02	A/A	T/T	G/G	T/T
426	42	27.6817	1	0	2	1	1	0	25.2694	28	364.85	1253.95	0.03	2.31	0.48	1.78	2.29	0.05	8.29	A/A	C/T	G/G	C/T
427	39	21.2585	1	1	1	1	1	1	23.243	28	180.55	398.61	0.15	3.5	0.26	1.33	0.73	0.07	0.01	G/A	C/T	G/A	C/T
428	49	26.4855	0	1	3	1	0	0	26.6626	24	291.85	644.33	0.24	5.65	0.42	2.16	1.18	0.11	0.01	G/A	C/T	G/A	C/T
429	43	26.4915	1	1	2	1	0	0	22.4672	24	220	615	0	1	0.2	1	1	0.02	0.01	A/A	T/T	G/G	T/T
430	37	22.5466	1	1	2	1	0	0	23.243	28	172.41	380.65	0.14	3.34	0.25	1.27	0.69	0.07	0.01	G/A	C/C	G/A	C/C
431	41	20.7008	1	1	2	1	1	1	25.1302	24	340.36	1169.79	0.03	2.15	0.45	1.66	2.14	0.04	7.74	A/A	T/T	G/G	T/T
432	37	21.6311	1	0	3	1	1	0	24.4971	26	210.93	465.68	0.17	4.08	0.3	1.56	0.85	0.08	0.01	A/A	T/T	G/G	T/T
433	41	29.7608	1	0	2	1	1	0	24.852	29	443.07	1801.84	0	2.01	0.4	2.01	2.01	0.04	0.02	G/A	C/T	G/A	C/T
434	33	23.9048	1	1	2	1	1	0	22.8427	28	356.88	1226.54	0.03	2.26	0.47	1.74	2.24	0.05	8.11	G/A	C/T	G/A	C/T
435	50	23.6244	1	0	2	1	0	1	27.4067	23	364.98	1254.38	0.03	2.31	0.48	1.78	2.29	0.05	8.3	G/A	C/T	G/A	C/T
436	45	26.398	1	1	2	1	0	0	21.5432	23	490.12	1082.06	0.4	9.49	0.7	3.62	1.98	0.19	0.01	G/G	C/C	A/A	C/C
437	24	29.2969	0	1	2	1	0	0	25.3488	30	46.86	133.37	0.02	0.63	0.06	0.29	0.2	0.01	0	A/A	T/T	G/G	T/T
438	42	26.3656	1	1	3	1	0	1	24.3195	23	220	615	0	1	0.2	1	1	0.02	0.01	A/A	T/T	G/G	T/T
439	40	24.623	1	1	1	1	0	0	25.7919	23	566.88	1515.11	0	1.72	0.74	4.4	1.91	0.03	15.34	G/A	T/T	G/A	C/T
440	45	23.03	1	0	3	1	0	0	24.1203	27	110.77	244.56	0.1	2.13	0.16	0.83	0.44	0.04	0	G/G	C/C	A/A	C/C
441	34	24.6904	0	1	2	1	0	1	26.3699	27	513.9	1134.56	0.42	9.95	0.73	3.8	2.07	0.2	0.02	G/A	C/T	G/A	C/T
442	37	30.4832	1	0	2	1	1	0	25.7021	21	485.05	1070.88	0.4	9.39	0.69	3.59	1.95	0.19	0.01	G/A	C/T	G/A	C/T
443	40	24.539	1	1	1	1	0	0	25.8763	30	443.07	1734.37	0	8.34	0.4	5.82	3.58	0.4	0.02	G/A	C/T	G/A	C/T
444	38	21.7193	1	1	2	0	1	0	23.3432	30	172.41	380.65	0.14	3.34	0.25	1.27	0.69	0.07	0.01	A/A	T/T	G/G	T/T
445	41	30.2545	1	1	3	1	1	0	25.671	25	73.85	300.3	0	0.34	0.06	0.34	0.34	0	0	G/A	T/T	G/A	C/T
446	36	27.9904	1	1	2	1	1	1	22.6783	28	538.58	1189.05	0.44	10.43	0.77	3.98	2.17	0.21	0.02	A/A	T/T	G/G	T/T
447	32	21.9713	1	0	2	0	1	0	26.4198	27	48.73	107.59	0.04	0.94	0.07	0.36	0.2	0.02	0	A/A	C/T	G/G	T/T
448	39	25.4581	1	1	3	1	1	0	24.236	28	443.07	1801.84	0	2.01	0.4	2.01	2.01	0.04	0.02	G/A	C/T	G/A	C/T
449	28	28.6288	0	0	1	1	1	0	23.1153	28	45.15	183.59	0	0.21	0.04	0.21	0.21	0	0	G/A	C/T	G/A	C/T
450	33	22.7903	1	0	2	1	1	1	25.3715	29	144.84	589.01	0	0.66	0.13	0.66	0.66	0.01	0.01	A/A	T/T	G/G	T/T
451	34	27.4756	1	0	2	1	1	0	22.0134	25	337.34	1256.37	0.02	1.86	0.38	1.6	1.85	0.04	4.18	G/A	C/T	G/A	C/T
452	38	22.921	1	1	2	1	0	1	25.2779	26	441.93	975.67	0.36	8.56	0.63	3.27	1.78	0.17	0.01	G/A	C/T	G/A	C/T
453	40	24.224	1	1	2	0	1	0	24.9721	27	171.69	379.05	0.14	3.32	0.24	1.27	0.69	0.07	0.01	G/A	C/T	G/A	C/T
454	30	35.9963	0	0	2	1	1	0	24.7447	18	165.99	366.48	0.14	3.21	0.24	1.23	0.67	0.07	0.01	G/A	T/T	G/A	C/T
455	33	20.7612	1	1	2	0	1	0	24.924	23	495	1102.39	0.35	8.51	0.67	3.68	2.09	0.17	0.02	G/G	T/T	A/A	C/C
456	43	24.0238	1	1	2	0	0	1	23.1867	26	176.21	389.03	0.14	3.41	0.25	1.3	0.71	0.07	0.01	G/G	C/T	A/A	C/C
457	33	22.4491	1	1	2	1	0	0	22.9956	26	179.19	395.62	0.15	3.47	0.26	1.32	0.72	0.07	0.01	A/A	C/T	G/G	T/T
458	38	22.4448	0	0	2	1	1	0	26.332	27	49.64	109.58	0.04	0.96	0.07	0.37	0.2	0.02	0	A/A	T/T	G/G	T/T
459	33	22.1367	1	1	2	1	0	1	26.4585	22	495	1092.84	0.41	9.59	0.71	3.66	2	0.2	0.02	G/A	C/T	G/A	C/T
460	43	27.0538	1	0	2	1	0	1	26.3109	27	400.9	1140.9	0.2	5.38	0.48	2.51	1.71	0.1	0.01	G/A	C/C	G/A	C/C
461	48	25.2363	1	1	2	1	0	0	22.3508	20	440	1722.34	0	8.28	0.4	5.78	3.56	0.4	0.02	A/A	T/T	G/G	T/T
462	38	26.6436	0	1	1	1	1	0	20.3241	25	130.87	372.44	0.07	1.76	0.16	0.82	0.56	0.03	0	G/G	T/T	A/A	C/C
463	38	24.3911	1	1	2	1	0	1	22.4878	29	550	1565.22	0.28	7.38	0.66	3.44	2.34	0.14	0.02	G/A	C/T	G/A	C/T
464	43	28.8817	1	0	2	1	1	1	21.4282	28	171.69	379.05	0.14	3.32	0.24	1.27	0.69	0.07	0.01	G/A	C/T	G/A	C/T
465	30	23.2892	1	1	3	1	1	0	24.7322	26	417.34	921.38	0.34	8.08	0.59	3.09	1.68	0.16	0.01	G/A	C/T	G/A	C/T
466	45	35.9862	1	1	1	0	1	0	24.5171	18	344.19	759.9	0.28	6.66	0.49	2.54	1.39	0.14	0.01	G/G	C/C	A/A	C/C
467	37	26.6436	1	1	2	0	0	1	24.696	23	528	1165.7	0.43	10.22	0.75	3.9	2.13	0.21	0.02	G/A	C/T	G/G	C/T
468	37	22.2063	1	1	2	1	1	1	25.5046	24	90.28	199.31	0.08	1.75	0.13	0.67	0.37	0.03	0.01	A/A	T/T	G/G	T/T
469	41	25.4767	1	1	2	1	1	1	25.4216	23	575.07	2072.88	0	2.61	0.76	2.61	3.76	0.05	14.85	G/G	T/T	A/A	C/C
470	50	22.1367	1	1	1	0	1	0	22.7416	22	440	1722.34	0	8.28	0.4	5.78	3.56	0.4	0.02	G/A	C/T	G/A	C/T
471	47	28.4005	1	1	2	0	1	1	23.0108	26	341.69	1299.47	0	1.55	0.31	1.55	1.55	0.03	0.02	G/A	C/T	G/A	C/T
472	46	29.271	1	1	2	1	1	0	22.9052	25	444.59	1735.82	0.01	2.23	0.45	2.06	2.22	0.05	2.62	G/G	C/C	A/A	C/C
473	39	22.2222	1	1	2	1	1	0	24.816	29	389.9	1340.05	0.03	2.47	0.51	1.91	2.45	0.05	8.86	A/A	C/T	G/G	T/T
474	44	27.3797	1	1	2	1	1	1	24.8006	27	443.07	1801.84	0	2.01	0.4	2.01	2.01	0.04	0.02	A/A	T/T	G/G	T/T
475	45	31.245	0	1	2	0	0	0	27.58	28	443.07	1734.37	0	8.34	0.4	5.82	3.58	0.4	0.02	G/A	C/T	G/A	C/T
476	38	20.1771	1	1	2	1	1	1	25.3024	26	345.83	1188.57	0.03	2.19	0.45	1.69	2.17	0.05	7.86	G/A	C/T	G/A	C/T
477	51	26.1286	1	1	1	0	0	0	22.1714	21	439.1	1718.8	0	8.26	0.4	5.77	3.55	0.4	0.02	A/A	C/T	G/G	C/T
478	28	22.6692	1	1	2	1	0	0	24.1415	28	179.01	421.13	0	0.54	0.16	1.39	0.97	0.01	0.01	G/A	C/T	G/A	C/T
